# Supplementary material for: Microsatellite Analysis Revealed Potential DNA Markers for Gestation Length and Sub-Population Diversity in Kari Sheep
Source: Animals (Basel). 2022 Nov 25;12(23):3292. doi: 10.3390/ani12233292 (PMC9736151; doi:10.3390/ani12233292)
Supplement: Supplementary file 1 [file animals-12-03292-s001.zip]

Archive with 1 entries (1 files):
- animals-1993430-supplementary.pdf
